# Supplementary material for: Gene co‐expression patterns in Atlantic salmon adipose tissue provide a molecular link among seasonal changes, energy balance and age at maturity
Source: Mol Ecol. 2024 Mar 1;34(15):e17313. doi: 10.1111/mec.17313 (PMC12288797; doi:10.1111/mec.17313)
Supplement: Supplementary file 2 — File S2. [file MEC-34-e17313-s002.xlsx]

## Sheet: EE vs LL_Imm1
Probe Name	Accession #	NS Probe ID	LL	StDev of LL	EE	StDev of EE	LL vs. EE	P value of: LL vs. EE	t-statistic of: LL vs. EE
EDAR	XM_014173897.1	XM_014173897.1:2259	2.69	0.56	5.65	1.17	-2.1	0.00226707	-5.12491
PRKAR2Ba	XM_014125918.1	XM_014125918.1:2016	28.27	3.27	45.19	11.38	-1.6	0.0248791	-3.38886
KDM5Bb	XM_014132540.1	XM_014132540.1:4662	50.67	6.88	63.21	6.11	-1.25	0.0362928	-2.73021
COF2d	XM_014212307.1	XM_014212307.1:1288	1451.05	240.55	1908.14	241.82	-1.32	0.0381665	-2.66516
AESc	XM_014169692.1	XM_014169692.1:2414	66.05	6.67	83.19	11.34	-1.26	0.0382512	-2.69693
FGF14a	XM_014163795.1	XM_014163795.1:145	8.2	1.04	16.08	8	-1.96	0.0405263	-3.14101

## Sheet: EE vs LL_Imm2
Probe Name	Accession #	NS Probe ID	LL	StDev of LL	EE	StDev of EE	LL vs. EE	P value of: LL vs. EE
OTX2c	XM_014144803.1	XM_014144803.1:57	2.28	0.43	1.12	0.17	2.04	0.00114095
RND3b	XM_014165492.1	XM_014165492.1:1056	186.09	52.19	66.37	13.26	2.8	0.00267318
COF2a	XM_014196474.1	XM_014196474.1:947	2502.62	124.79	3338.06	306.45	-1.33	0.0029543
PHACTR4Bb	XM_014169607.1	XM_014169607.1:141	30.48	12.8	11.68	4.11	2.61	0.0113326
STK4	XM_014165828.1	XM_014165828.1:775	130.01	40.67	63.8	16.45	2.04	0.0122887
FGF8b	XM_014154007.1	XM_014154007.1:718	4.05	1.29	1.53	0.8	2.64	0.0152215
ALDH1A2a	XM_014126911.1	XM_014126911.1:466	12.63	6.21	4.24	2.36	2.98	0.0185116
SNAIb	NM_001140479.1	NM_001140479.1:1257	111.17	19.16	71.15	16.32	1.56	0.0223787
ANLNb	XM_014148898.1	XM_014148898.1:1662	18.08	5.76	9.7	3.17	1.86	0.0267745
PCNXL4	XM_014210604.1	XM_014210604.1:3581	3.56	3.03	1.12	0.17	3.19	0.0307698
ARHGAP19a	XM_014182722.1	XM_014182722.1:1368	28.29	7.72	16.86	2.05	1.68	0.0309667
FARP1a	XM_014173359.1	XM_014173359.1:4482	41.63	6.83	59.27	11.01	-1.42	0.0350856
RHOAd	XM_014145763.1	XM_014145763.1:1243	441.41	34.45	346.48	47.25	1.27	0.0362931
COL2A1d	XM_014134054.1	XM_014134054.1:33	2.17	1.62	6	3.39	-2.76	0.039544
TDRD9	XM_014210746.1	XM_014210746.1:2725	8.27	12.25	2.16	1.13	3.84	0.0403091
EGR1a	NM_001141824.1	NM_001141824.1:17	970.48	391.9	326.31	315.75	2.97	0.0419468
PCDH18a	XM_014212361.1	XM_014212361.1:224	37.28	12.31	18.26	10.13	2.04	0.0445702
LEPRa	XM_014123299.1	XM_014123299.1:79	1.29	0.47	2.64	1.03	-2.04	0.0462755
RUNX2	XM_014210599.1	XM_014210599.1:116	5.06	3.53	2.22	0.7	2.28	0.0499786
PRKAR2Ac	XM_014135164.1	XM_014135164.1:2465	67.54	13.08	39.15	14.01	1.73	0.0499929

## Sheet: EE vs LL_Mat
Probe Name	Accession #	NS Probe ID	LL	StDev of LL	EE	StDev of EE	LL vs. EE	P value of: LL vs. EE
COL12A1c	XM_014210332.1	XM_014210332.1:10124	961.94	205.87	513.06	69.64	1.87	0.00302818
PPARAa	XM_014124069.1	XM_014124069.1:1937	2097.46	476.52	1020.54	202.83	2.06	0.00407209
STK3a	XM_014143284.1	XM_014143284.1:2994	261.96	23.75	205.64	12.44	1.27	0.00592932
CEBPAb	XM_014127824.1	XM_014127824.1:2561	3033.69	443.07	1975.64	313.51	1.54	0.00757609
VDRAd	XM_014167996.1	XM_014167996.1:3206	364.97	51.03	256.23	37.5	1.42	0.0147298
RXRBAb	XM_014202184.1	XM_014202184.1:2135	512.71	41.75	413.45	39.25	1.24	0.0149357
PPARAb	XM_014169858.1	XM_014169858.1:1906	705.8	139.23	415.68	102.71	1.7	0.0184752
ADMc	XM_014126713.1	XM_014126713.1:701	355.14	65.01	207.59	54.92	1.71	0.0235618
AJUBAb	XM_014207022.1	XM_014207022.1:3898	93.83	8.24	72.57	10.21	1.29	0.0237571
RND3a	XM_014165494.1	XM_014165494.1:1051	172.5	25.81	120.3	23.41	1.43	0.0249245
FARP1c	XM_014151196.1	XM_014151196.1:1131	511.39	77.23	390.17	38.31	1.31	0.0254249
VDRAb/VDR0	XM_014146371.1	XM_014146371.1:2025	249.18	43.14	120.82	59.42	2.06	0.026644
SNAI2a	NM_001140203.1	NM_001140203.1:1178	196.07	171.02	25.56	37.82	7.67	0.030083
RPABC2a	XM_014193251.1	XM_014193251.1:1	168.27	9.48	106.85	24.87	1.57	0.0300859
RND3d	NM_001140259.1	NM_001140259.1:277	424.53	192.53	184.49	75.86	2.3	0.0325351
ARHGEF25b	XM_014135869.1	XM_014135869.1:2685	435.69	94.97	267.32	69.47	1.63	0.0341552
ROCK2b	XM_014211022.1	XM_014211022.1:358	314.4	60.83	228.45	20.49	1.38	0.0368686
LAPTM4Ab/LAP4A	NM_001140354.1	NM_001140354.1:2208	333.87	7.03	247.84	39.42	1.35	0.0375457
COL12A1a	XM_014204893.1	XM_014204893.1:4669	133.35	38.87	82.12	19.01	1.62	0.0384555
AESc	XM_014169692.1	XM_014169692.1:2414	56.23	11.91	35.77	8.9	1.57	0.0438165
AESb	XM_014216422.1	XM_014216422.1:3135	206.5	33.13	149.29	28.83	1.38	0.0459983

## Sheet: Imm vs Mat_All
Probe Name	Accession #	NS Probe ID	Mat	StDev of Mat	Immat	StDev of Immat	Mat vs. Immat	P value of: Mat vs. Immat
VDRAd	XM_014167996.1	XM_014167996.1:3206	344.14	80.95	197.69	34.44	1.74	0.00013803
ARHGAP32c	XM_014157221.1	XM_014157221.1:6459	61.54	14.95	33.96	9.74	1.81	0.00043524
PGRa	NM_001252363.1	NM_001252363.1:729	123.53	86.9	43.13	9.91	2.86	0.00054744
GHR1	XM_014133894.1	XM_014133894.1:197	1028.78	240.48	474.43	228.2	2.17	0.00071013
CYP26B1b	XM_014206393.1	XM_014206393.1:3806	134.46	157.85	24.31	19.3	5.53	0.00077593
WWTR1a	XM_014123631.1	XM_014123631.1:206	484.05	93.68	317.88	68.18	1.52	0.00100162
LIMK1	XM_014162741.1	XM_014162741.1:3508	133.8	77.69	50.02	28.73	2.67	0.00106141
VDRAa	XM_014132120.1	XM_014132120.1:2743	356.79	102.21	210.05	54.66	1.7	0.00142212
PPARB1A	XM_014167444.1	XM_014167444.1:4288	631.25	177.3	254.51	192.3	2.48	0.00152953
TEAD1d	XM_014148054.1	XM_014148054.1:2094	60.85	17.38	34.66	11.51	1.76	0.00163117
KDM5Bc	XM_014136221.1	XM_014136221.1:4820	81.07	19.53	49.95	13.91	1.62	0.00169939
ROCK1a	XM_014191784.1	XM_014191784.1:152	162.33	22.06	124.53	18.41	1.3	0.00224967
WWTR1b	XM_014168664.1	XM_014168664.1:22	513.15	88.02	361.27	76.35	1.52	0.00245347
FOXO1c	XM_014163663.1	XM_014163663.1:534	252.19	59.48	110.03	69.22	2.29	0.00245816
ROCK2b	XM_014211022.1	XM_014211022.1:358	301.59	71.98	212.91	28.83	1.52	0.00256177
ADMc	XM_014126713.1	XM_014126713.1:701	305.56	109.19	121.74	93.6	2.51	0.0026288
MOB1Ab	XM_014161297.1	XM_014161297.1:61	489.68	55.55	345.14	92.1	1.52	0.00297477
LATS2a	XM_014164783.1	XM_014164783.1:4528	254.24	59.43	147.14	54.46	1.73	0.00337981
RXRAb	XM_014128611.1	XM_014128611.1:71	82.97	26.53	52.91	8.49	1.57	0.00345881
SOX9d	XM_014158399.1	XM_014158399.1:1952	858.18	329.92	422.73	193.55	2.03	0.00346771
FSTL3a	XM_014148799.1	XM_014148799.1:1610	86.52	52.84	35.7	18.84	2.42	0.00417192
FARP1c	XM_014151196.1	XM_014151196.1:1131	502.68	98.16	305.26	123.29	1.65	0.00458839
FRMD6b	XM_014196585.1	XM_014196585.1:2427	158.12	20.96	86.84	39.07	1.82	0.00465686
CADM2Bb	XM_014163653.1	XM_014163653.1:175	36.44	11.77	19.1	10.35	1.91	0.00568559
PRKAR2Bd	XM_014207731.1	XM_014207731.1:1225	69.64	18.86	45.57	10.35	1.53	0.00681236
MYO10b	XM_014193101.1	XM_014193101.1:3833	785.7	162.53	420.42	205.26	1.87	0.00682606
SNAIa	XM_014166486.1	XM_014166486.1:248	345.21	155.87	188.46	58.29	1.83	0.00691757
KDM5Bd	XM_014146695.1	XM_014146695.1:38	145.63	34.48	104.78	21.39	1.51	0.00808742
LATS2b	XM_014174046.1	XM_014174046.1:5147	234.17	53.53	137.29	67.12	1.71	0.0091529
ARHGAP6c	XM_014151712.1	XM_014151712.1:3139	320.2	98.36	219.55	45.56	1.52	0.00959853
GADD45Bb	XM_014149394.1	XM_014149394.1:803	277.78	143.32	136.48	79.05	2.04	0.0109484
CYP26B1a	XM_014156772.1	XM_014156772.1:715	255.53	104.37	140.58	62.24	1.82	0.0117153
PRKAR1Aa	XM_014179785.1	XM_014179785.1:83	613.77	119.07	425.61	137.2	1.44	0.0126722
ARHGEF25b	XM_014135869.1	XM_014135869.1:2685	384.05	135.18	219.67	115.09	1.75	0.012825
WNT5A	XM_014134623.1	XM_014134623.1:1733	149.77	42.12	83.35	46.46	1.8	0.0144168
ETS1a	XM_014197824.1	XM_014197824.1:914	64.61	15.75	36.45	13.53	1.77	0.0144213
MYO10c	XM_014204158.1	XM_014204158.1:3536	169.2	39.36	98.65	47.75	1.72	0.0144949
ESRRAb	XM_014129095.1	XM_014129095.1:2941	65.56	21.14	97.83	24.64	-1.49	0.0175946
ARHGAP19a	XM_014182722.1	XM_014182722.1:1368	46.73	29.33	22.17	11.96	2.11	0.0176346
GADD45Ba	XM_014216042.1	XM_014216042.1:745	70.64	23.46	35.01	25.91	2.02	0.0194772
PCDH18c	XM_014194606.1	XM_014194606.1:325	337.75	47.87	227.06	95.35	1.49	0.0200499
PPARB2B	XM_014147251.1	XM_014147251.1:206	26.02	10.07	16.2	5.29	1.61	0.0211928
ROCK2a	XM_014192160.1	XM_014192160.1:569	579.67	112.91	451.3	103.24	1.28	0.0247051
COL12A1a	XM_014204893.1	XM_014204893.1:4669	117.77	45.86	73.32	30.19	1.61	0.0257339
PRKAR2Ba	XM_014125918.1	XM_014125918.1:2016	42.52	9.62	28.86	11.5	1.47	0.0266514
PRKAR1Ac	XM_014202328.1	XM_014202328.1:342	174.11	31.4	134.68	31.73	1.29	0.0269236
PRKAR1Bb	XM_014202711.1	XM_014202711.1:402	159.05	42.79	98.95	48.87	1.61	0.0279273
AKAP11a	XM_014173902.1	XM_014173902.1:6476	155.3	30.2	115.23	35.96	1.35	0.0293727
CTNNB1	NM_001173938.1	NM_001173938.1:1943	3429.69	247.81	2864.45	554.8	1.2	0.0321187
RXRBAa	XM_014141731.1	XM_014141731.1:1640	84.77	19.14	61.07	21.2	1.39	0.0334565
RXRBAb	XM_014202184.1	XM_014202184.1:2135	518.12	73.21	431.22	73.67	1.2	0.0341049
TEAD3b	XM_014166078.1	XM_014166078.1:2204	302.9	64.73	231.77	55.65	1.31	0.0360146
RND3b	XM_014165492.1	XM_014165492.1:1056	198.65	84.76	108.76	77.01	1.83	0.0378796
GREB1Lb	XM_014142369.1	XM_014142369.1:6110	33.89	25.61	19.6	11.17	1.73	0.037999
RHOAc	XM_014146310.1	XM_014146310.1:77	88.46	14	70.14	18.21	1.26	0.0389577
CEBPDb	XM_014191131.1	XM_014191131.1:569	2054.64	789.27	1136.11	835.18	1.81	0.039095
CEBPDa	NM_001141493.2	NM_001141493.2:964	2896.97	874.9	1654.63	1096.19	1.75	0.0400058
RND3a	XM_014165494.1	XM_014165494.1:1051	162.11	40.8	94.22	62.6	1.72	0.040709
CDH2d	XM_014140224.1	XM_014140224.1:1489	423.94	87.81	304.84	100.71	1.39	0.0416062
SLC38A6	XM_014210728.1	XM_014210728.1:1558	43.27	13.98	70.42	52.12	-1.63	0.0447755
VGLL3a	XM_014173901.1	XM_014173901.1:1500	36.02	12.49	18.5	20.43	1.95	0.0464425
TLE4a	XM_014172558.1	XM_014172558.1:596	31.81	6.86	23.93	6.91	1.33	0.0467716
YAP1	XM_014215593.1	XM_014215593.1:594	33.47	7.79	25.52	7.55	1.51	0.0471813
AMOTL2a	XM_014123677.1	XM_014123677.1:2716	208.19	46.31	142.41	51.16	1.46	0.0472637
MYO10f	XM_014165760.1	XM_014165760.1:6251	197.74	87.44	137.7	38.09	1.44	0.0473656
CDH2a	XM_014169186.1	XM_014169186.1:223	53.09	21.62	34.33	14.28	1.55	0.0475205

## Sheet: Imm vs Mat_EE
Probe Name	Accession #	NS Probe ID	mat	StDev of mat	immat	StDev of immat	mat vs. immat	P value of: mat vs. immat
MOB1Ab	XM_014161297.1	XM_014161297.1:61	480.06	38.23	296.57	45.34	1.62	0.00312153
CDH2b	XM_014123187.1	XM_014123187.1:86	111.63	70.26	33.34	17.95	3.35	0.0145605
TEAD1d	XM_014148054.1	XM_014148054.1:2094	59.55	16.43	24.82	12.68	2.4	0.0152473
CEBPBa	NM_001139913.1	NM_001139913.1:105	552.33	353.93	129.72	90.22	4.26	0.0199178
ADMc	XM_014126713.1	XM_014126713.1:701	214.55	60.64	86.67	45.1	2.48	0.0267196
AESc	XM_014169692.1	XM_014169692.1:2414	31.34	8.36	53.5	13.36	-1.71	0.0310192
CADM2Bb	XM_014163653.1	XM_014163653.1:175	34.18	13.31	11.78	10.24	2.9	0.0315002
AESb	XM_014216422.1	XM_014216422.1:3135	152.54	33.49	223.03	35.93	-1.46	0.0349173
MYO10a	XM_014139109.1	XM_014139109.1:6583	84.14	20.38	126.6	9.18	-1.5	0.0355232
PGRa	NM_001252363.1	NM_001252363.1:729	122.93	107.04	38.12	10.19	3.23	0.036849
FRMD6b	XM_014196585.1	XM_014196585.1:2427	138.38	15.26	65.95	30.88	2.1	0.0369589
COL12A1a	XM_014204893.1	XM_014204893.1:4669	79.55	21.3	47.11	15.35	1.69	0.0369981
ESRRAb	XM_014129095.1	XM_014129095.1:2941	58.25	22.39	110.28	17.69	-1.89	0.0425165
KDM5Bc	XM_014136221.1	XM_014136221.1:4820	70.79	19.18	43.32	13.5	1.63	0.0431628
APOC1b	XM_014155604.1	XM_014155604.1:512	11925.2	18970.2	1148.44	3798.08	10.38	0.0445147
FOXO1c	XM_014163663.1	XM_014163663.1:534	231.81	67.39	118.04	57.19	1.96	0.0489
PPARAa	XM_014124069.1	XM_014124069.1:1937	1080.29	268.54	2077.87	916.54	-1.92	0.0490458

## Sheet: Imm vs Mat_LL
Probe Name	Accession #	NS Probe ID	Mat	StDev of Mat	Immat	StDev of Immat	Mat vs. Immat	P value of: Mat vs. Immat
VDRAa	XM_014132120.1	XM_014132120.1:2743	467.84	70.96	209.4	45.34	2.23	0.00083888
ROCK2b	XM_014211022.1	XM_014211022.1:358	381.92	58.13	205.28	23.24	1.86	0.00091749
RXRBAc	XM_014177327.1	XM_014177327.1:3123	348.79	34.58	235.52	26.59	1.51	0.00208271
VDRAd	XM_014167996.1	XM_014167996.1:3206	444.36	43.38	189.97	43	2.34	0.00226548
AMOTL2b	XM_014139405.1	XM_014139405.1:2019	36.04	4.71	23.01	2.74	1.57	0.00264512
LIMK1	XM_014162741.1	XM_014162741.1:3508	180.53	98.14	47.48	28.64	3.8	0.00550686
CYP26B1a	XM_014156772.1	XM_014156772.1:715	339.5	66.44	136.03	47.28	2.5	0.00573749
KDM5Bd	XM_014146695.1	XM_014146695.1:38	142.62	13.58	101.05	13.03	1.51	0.00604771
ARHGAP6c	XM_014151712.1	XM_014151712.1:3139	356.05	32.83	203.65	43.36	1.75	0.00672549
ARHGAP32c	XM_014157221.1	XM_014157221.1:6459	69.28	17.68	29.7	9.04	2.33	0.00726784
GHR1	XM_014133894.1	XM_014133894.1:197	1182.29	220.84	445.17	195.6	2.66	0.00814797
WWTR1a	XM_014123631.1	XM_014123631.1:206	547.29	56.72	324.69	68.33	1.69	0.00819408
CYP26B1b	XM_014206393.1	XM_014206393.1:3806	182.73	233.12	25.13	14.26	7.27	0.00850023
ROCK2a	XM_014192160.1	XM_014192160.1:569	648.47	113.85	421.33	49.99	1.54	0.00860588
SOX9d	XM_014158399.1	XM_014158399.1:1952	1168.41	247.37	495.28	189.13	2.36	0.00935845
AMOTL2a	XM_014123677.1	XM_014123677.1:2716	260.56	30.06	186.79	24.71	1.39	0.00988442
PGRa	NM_001252363.1	NM_001252363.1:729	113.52	55.05	40.67	11.33	2.79	0.0100452
LATS2a	XM_014164783.1	XM_014164783.1:4528	310.08	38.54	162.75	49.34	1.91	0.0101537
PPARB1A	XM_014167444.1	XM_014167444.1:4288	734.11	118.87	252.67	125.69	2.91	0.0103251
ETS1a	XM_014197824.1	XM_014197824.1:914	73.31	15.52	41.23	10.38	1.78	0.010515
ARHGAP6a	XM_014150285.1	XM_014150285.1:3821	281.59	42.82	175.92	35.81	1.6	0.0121748
ARHGEF25b	XM_014135869.1	XM_014135869.1:2685	531.65	113.69	214.17	109.35	2.48	0.0121844
PRKAR1Ab	XM_014209627.1	XM_014209627.1:3673	455.02	51.02	313.34	53.2	1.45	0.0127492
KDM5Ba	XM_014167209.1	XM_014167209.1:0	33.42	6.3	19.26	5.75	1.74	0.0167272
RXRAb	XM_014128611.1	XM_014128611.1:71	100.53	29.81	51.69	10.47	1.94	0.0171692
SNAIa	XM_014166486.1	XM_014166486.1:248	470.86	170.92	203.34	70.74	2.32	0.0173675
AESa	XM_014150407.1	XM_014150407.1:2271	319.65	35.24	215.28	45.82	1.48	0.0175637
FARP1c	XM_014151196.1	XM_014151196.1:1131	624.93	73.83	304.39	121.85	2.05	0.0199538
YAP1	XM_014215593.1	XM_014215593.1:594	32.78	8.29	18.87	4.46	1.74	0.020586
RXRBAb	XM_014202184.1	XM_014202184.1:2135	626.73	66.11	443.68	82.66	1.41	0.0232528
WWTR1b	XM_014168664.1	XM_014168664.1:22	550.84	109.94	373.95	60.92	1.47	0.0237492
ROCK1a	XM_014191784.1	XM_014191784.1:152	171.47	27.36	122.14	19.68	1.4	0.0249062
WNT5A	XM_014134623.1	XM_014134623.1:1733	170.21	25.8	78.69	28.34	2.16	0.0256017
CDH2c	XM_014191007.1	XM_014191007.1:3047	2043.96	454.62	1279.3	286.01	1.6	0.0264549
MYO10b	XM_014193101.1	XM_014193101.1:3833	866.71	115.13	380.95	183.28	2.28	0.0282473
PPM1A	XM_014210734.1	XM_014210734.1:2244	217.47	14.95	161.79	28.16	1.34	0.0285334
FSTL3a	XM_014148799.1	XM_014148799.1:1610	114.23	68.49	40.43	21.66	2.83	0.030469
STK3a	XM_014143284.1	XM_014143284.1:2994	317.56	44.24	251.69	25.28	1.26	0.0321292
COL12A1a	XM_014204893.1	XM_014204893.1:4669	158.44	40.92	102.6	16.77	1.54	0.0351651
LAPTM4Ab/LAP4A	NM_001140354.1	NM_001140354.1:2208	406.16	19.56	324.65	44.26	1.25	0.0366102
COL12A1c	XM_014210332.1	XM_014210332.1:10124	1180.54	229.69	725.36	194.29	1.63	0.0378205
MYO10c	XM_014204158.1	XM_014204158.1:3536	172.08	51.06	83.38	39.81	2.06	0.0408438
TEAD3b	XM_014166078.1	XM_014166078.1:2204	367.91	73.63	256.67	38.65	1.43	0.041672
CDH2a	XM_014169186.1	XM_014169186.1:223	60.68	13.27	38.98	10.89	1.56	0.0418381
ARHGEF25c	XM_014167151.1	XM_014167151.1:3122	235.82	32.83	141.13	48.78	1.67	0.0442278
ADMb	XM_014175339.1	XM_014175339.1:702	375.26	24.61	172.76	103.47	2.17	0.0455777
PRKAR1Aa	XM_014179785.1	XM_014179785.1:83	672.42	132.19	452.4	117.57	1.49	0.0473
RND3d	NM_001140259.1	NM_001140259.1:277	517.83	246.79	270.07	95.49	1.92	0.0473432
CDH2d	XM_014140224.1	XM_014140224.1:1489	498.28	68.19	331.11	86.8	1.5	0.0479022
ADMc	XM_014126713.1	XM_014126713.1:701	432.55	107.59	161.61	121.07	2.68	0.0480013
